# Supplementary material for: Evaluation and analysis on suitability of human settlement environment in Qingdao
Source: PLoS One. 2021 Sep 27;16(9):e0256502. doi: 10.1371/journal.pone.0256502 (PMC8476008; doi:10.1371/journal.pone.0256502)
Supplement: S1 File — (ZIP) [file pone.0256502.s001.zip]

Archive with 18 entries (15 files):
- Accessories for human settlements calculation/
- Accessories for human settlements calculation/Air quality data/
- Accessories for human settlements calculation/Air quality data/2016.xlsx
- Accessories for human settlements calculation/Air quality data/AQI.xlsx
- Accessories for human settlements calculation/Data interpretation.txt
- Accessories for human settlements calculation/Data interpretation1.txt
- Accessories for human settlements calculation/Literature summary.txt
- Accessories for human settlements calculation/The problem summary.txt
- Accessories for human settlements calculation/The weight.xlsx
- Accessories for human settlements calculation/Time cost value.xlsx
- Accessories for human settlements calculation/Yearbook data/
- Accessories for human settlements calculation/Yearbook data/2010.xlsx
- Accessories for human settlements calculation/Yearbook data/2013.xlsx
- Accessories for human settlements calculation/Yearbook data/2016.xlsx
- Accessories for human settlements calculation/Yearbook data/2018.xlsx
- Accessories for human settlements calculation/Yearbook data/2019─Ω╝°.pdf
- Accessories for human settlements calculation/city.txt
- Accessories for human settlements calculation/demo.txt
