# Supplementary material for: Evaluation and analysis on suitability of human settlement environment in Qingdao
Source: PLoS One. 2021 Sep 27;16(9):e0256502. doi: 10.1371/journal.pone.0256502 (PMC8476008; doi:10.1371/journal.pone.0256502)
Supplement: S1 File — (ZIP) [file pone.0256502.s001.zip › Accessories for human settlements calculation/Air quality data/2016.xlsx]

## Sheet: Sheet1
2016年莱西										2016年平度										2016年胶州										2016年即墨										2016年青岛
月份	AQI	范围	质量等级	PM2.5	PM10	SO2	CO	NO2	O3	月份	AQI	范围	质量等级	PM2.5	PM10	SO2	CO	NO2	O3	月份	AQI	范围	质量等级	PM2.5	PM10	SO2	CO	NO2	O3	月份	AQI	范围	质量等级	PM2.5	PM10	SO2	CO	NO2	O3	月份	AQI	范围	质量等级	PM2.5	PM10	SO2	CO	NO2	O3
2016-01-01	113	32~302	轻度污染	84	120	55	1.465	41	58	2016-01-01	113	40~294	轻度污染	82	132	47	1.594	48	56	2016-01-01	114	42~304	轻度污染	84	132	63	1.658	47	57	2016-01-01	121	47~320	轻度污染	90	132	60	1.6	50	43	2016-01-01	113	47~306	轻度污染	82	128	45	1.248	39	58
2016-02-01	89	33~195	良	64	92	43	1.262	30	79	2016-02-01	87	38~180	良	60	100	35	1.338	41	85	2016-02-01	79	42~160	良	52	80	28	1.252	37	95	2016-02-01	95	31~186	良	69	101	44	1.255	36	57	2016-02-01	85	36~185	良	58	99	34	1.028	34	80
2016-03-01	85	41~164	良	51	99	28	0.974	26	113	2016-03-01	89	46~186	良	55	110	22	0.86	42	116	2016-03-01	77	40~142	良	46	92	20	0.773	37	101	2016-03-01	82	43~168	良	50	107	26	0.826	36	72	2016-03-01	81	49~157	良	49	104	24	0.819	40	101
2016-04-01	117	62~390	轻度污染	52	128	19	0.64	30	152	2016-04-01	115	53~342	轻度污染	56	142	16	0.79	36	144	2016-04-01	95	44~239	良	47	107	15	0.687	36	129	2016-04-01	97	41~365	良	54	134	19	0.69	32	93	2016-04-01	97	47~344	良	52	129	23	0.867	41	117
2016-05-01	101	49~159	轻度污染	40	81	14	0.561	24	156	2016-05-01	106	55~186	轻度污染	45	94	15	0.581	31	161	2016-05-01	96	43~150	良	38	74	13	0.661	32	146	2016-05-01	108	48~204	轻度污染	42	83	13	0.532	29	162	2016-05-01	80	48~157	良	41	92	18	0.706	36	122
2016-06-01	91	47~155	良	28	56	9	0.46	20	148	2016-06-01	103	52~167	轻度污染	35	66	8	0.43	23	162	2016-06-01	99	33~173	良	26	48	10	0.52	24	156	2016-06-01	115	46~179	轻度污染	31	52	10	0.477	18	175	2016-06-01	66	34~142	良	27	54	13	0.553	27	118
2016-07-01	76	38~110	良	24	51	10	0.606	13	126	2016-07-01	78	0~124	良	35	57	6	0.535	19	129	2016-07-01	84	25~140	良	39	58	11	0.526	23	138	2016-07-01	91	27~148	良	33	51	9	0.487	15	145	2016-07-01	57	25~89	良	27	56	9	0.526	21	99
2016-08-01	69	27~181	良	18	42	10	0.59	20	118	2016-08-01	67	30~142	良	26	52	7	0.503	23	114	2016-08-01	71	26~152	良	25	49	11	0.532	27	120	2016-08-01	72	28~205	良	22	45	11	0.487	19	119	2016-08-01	51	29~104	良	17	44	10	0.471	20	89
2016-09-01	84	35~173	良	31	57	13	0.64	25	138	2016-09-01	86	32~169	良	36	68	11	0.573	30	139	2016-09-01	99	30~196	良	39	67	16	0.63	35	156	2016-09-01	99	35~195	良	38	70	15	0.517	25	155	2016-09-01	84	41~150	良	31	68	14	0.583	23	136
2016-10-01	58	36~84	良	34	61	11	0.703	28	94	2016-10-01	66	40~108	良	38	70	8	0.606	33	98	2016-10-01	60	33~97	良	31	48	15	0.619	37	94	2016-10-01	67	38~117	良	40	71	9	0.626	32	92	2016-10-01	62	37~90	良	30	67	16	0.632	29	95
2016-11-01	82	33~150	良	58	98	22	1.15	38	63	2016-11-01	89	31~166	良	60	109	20	0.98	45	68	2016-11-01	94	34~212	良	67	104	28	1.117	50	67	2016-11-01	92	31~195	良	64	117	21	1.173	46	57	2016-11-01	75	33~138	良	50	89	25	0.813	40	72
2016-12-01	106	32~246	轻度污染	78	117	33	1.348	46	51	2016-12-01	111	33~304	轻度污染	82	119	28	1.332	47	56	2016-12-01	128	48~284	轻度污染	96	130	40	1.448	55	57	2016-12-01	112	39~250	轻度污染	83	135	34	1.497	51	46	2016-12-01	100	44~249	良	71	112	28	1.103	50	58
	89.25			46.83							92.5			50.83							91.33			49.17							95.92			51.33							79.25			44.58
[truncated: 10 more columns]
