# Supplementary material for: Evaluation and analysis on suitability of human settlement environment in Qingdao
Source: PLoS One. 2021 Sep 27;16(9):e0256502. doi: 10.1371/journal.pone.0256502 (PMC8476008; doi:10.1371/journal.pone.0256502)
Supplement: S1 File — (ZIP) [file pone.0256502.s001.zip › Accessories for human settlements calculation/Air quality data/AQI.xlsx]

## Sheet: Sheet1
空气质量指数（AQI）
名称	2010年	2013年	2016年	2018年	2019年
青岛市			50.96	52	50.34
平度市			67.04	57.52	58.78
莱西市			60.32	54.82	54.39
胶州市			64.09	51.02	55.32
胶南市			61.25	54.18	52.93
即墨市			69.67	51.58	52.83
2010年AQI（青岛）				2013年AQI				2016年AQI				2018年AQI				2019年AQI				2010年（平度）				2013年AQI(平度)				2016年AQI				2018年AQI				2019年AQI
6月	7月	8月		6月	7月	8月		6月	7月	8月		6月	7月	8月		6月	7月	8月		6月	7月	8月		6月	7月	8月		6月	7月	8月		6月	7月	8月		6月	7月	8月
								60	50	33		65	54	53		93	65	29										71	66	56		77	49	54		112	54	46
								59	72	35		71	55	52		89	57	28										77	72	60		74	58	74		79	51	42
								47	61	35		73	29	37		78	56	31										61	78	42		73	56	44		70	65	35
								55	54	39		72	32	48		58	61	24										62	68	42		76	52	46		71	77	40
								49	58	39		52	37	49		50	46	32										60	61	44		65	71	59		65	96	38
								48	41	34		79	36	33		40	52	27										67	59	47		99	45	52		40	57	25
								48	33	34		120	34	30		65	71	41										75	51	38		112	33	51		58	40	65
								48	26	30		76	33	37		60	89	66										93	37	31		89	33	60		65	73	79
								46	33	37		84	28	68		60	89	58										89	39	35		68	27	60		66	77	58
								37	32	42		56	23	72		60	96	64										52	46	47		58	26	65		58	49	49
								50	28	36		60	36	57		42	33	32										73	42	54		62	32	61		56	62	56
								54	30	36		57	46	42		34	21	29										67	44	51		84	35	50		59	92	37
								49	40	37		83	50	38		46	15	35										86	54	75		62	53	30		46	45	62
								59	45	37		83	59	43		41	43	82										73	64	82		62	69	33		69	32	105
								59	40	49		47	50	37		45	54											68	56	57		63	71	29		72	20
								70	57	54		48	36	44		32	45											93	64	57		46	49	31		36	38
								94	71	58		44	35	42		30	32											103	66	61		43	49	32		49	48
								81	63	42		49	32	46		49	46											128	139	66		51	38	32		47	71
								53	43	38		43	31	37		49	41											111	61	52		53	36	27		47	40
								56	50	36		60	35	33		37												85	58	50		72	44	31		62	79
								44	61	33		91	47	63		44												48	76	38		112	58	60		63	87
								36	59	58		73	47	61		52												57	68	64		95	45	63		56	72
								29	61	67		80	38	60		75												46	75	60		85	22	58		60
								46	73	63		74	23	57														59	102	67		95	24	62
								71	54	55		55	52	47														78	77	51		57	91	65
								76	59	43		47	75	39														101	63	42		41	99	58
								77	62	56		54	62	39														121	59	63		88	56	46
								51	78	61		68	53															63	86	66		90	69
								51	61	59		73	50															70	122	57		65	58
								72	69	55		65	55															112	91	56		71	46
									40	78			37																63	101			47
								55.83	51.74	45.45	51	66.73	42.26	46.81	51.93	53.43	53.26	41.29	49.33									78.3	67.97	55.23	67.17	72.93	49.71	49.37	57.34	61.13	60.23	52.64	58
2010年AQI(胶州)				2013年AQI				2016年AQI				2018年AQI				2019年AQI				2010年AQI(莱西）				2013年AQI				2016年AQI				2018年AQI				2019年AQI
6月	7月	8月		6月	7月	8月		6月	7月	8月		6月	7月	8月		6月	7月	8月		6月	7月	8月		6月	7月	8月		6月	7月	8月		6月	7月	8月		6月	7月	8月
								84	76	40		57	49	65		129	67	36										66	68	42		80	33	65		117	61	44
								69	93	41		52	53	83		104	67	40										69	72	47		72	36	88		100	53	47
								50	87	46		50	31	52		88	62	36										66	64	45		73	32	45		74	70	36
								66	71	45		55	50	49		54	65	28										68	59	42		73	44	43		82	71	29
								56	72	46		44	43	52		50	94	27										66	60	44		55	54	55		52	77	30
								62	61	40		56	39	37		39	49	21										65	56	45		75	42	41		43	52	27
								55	38	33		86	36	39		70	42	61										65	41	38		91	32	52		67	53	63
								77	24	26		72	31	61		59	63	80										76	34	28		85	35	55		57	70	88
								65	34	44		64	22	76		52	79	64										79	36	37		77	31	59		63	76	53
								45	45	48		50	19	86		64	58	71										44	40	41		59	21	72		62	60	53
								67	43	47		50	30	73		56	70	26										69	38	49		60	35	58		43	55	48
								68	40	51		46	33	47		54	73	27										65	38	54		67	43	46		39	60	38
								62	54	52		64	47	26		50	31	53										77	49	63		62	48	33		40	41	55
								62	81	61		57	59	30		45	22	87										62	65	60		73	62	40		48	32	91
								65	49	59		50	47	36		56	18											68	54	53		53	56	35		64	18
								89	75	63		36	39	38		31	37											84	54	58		44	37	36		35	32
								112	107	71		37	39	32		36	58											108	52	61		45	40	43		35	46
								97	91	60		39	35	33		49	59											97	89	55		47	35	37		46	55
								80	50	41		41	33	25		45	36											88	50	42		48	34	31		46	30
								72	44	41		67	40	30		53	63											79	43	42		72	41	32		51	51
								39	63	34		87	51	66		51	57											54	70	35		107	62	61		51	43
								44	65	79		65	49	66		58	57											47	76	58		99	51	65		59	52
								30	78	88		87	25	59		87												38	70	75		91	31	62		75
								57	93	96		76	30	62														52	76	93		97	30	63
								87	73	67		47	57	50														62	65	53		55	55	61
								105	58	43		42	70	49														95	62	39		46	86	44
								96	79	68		58	78	49														93	67	52		64	62	41
								60	106	80		69	59															62	74	57		73	63
								60	95	71		70	59															58	85	52		76	67
								98	98	52		63	70															79	84	45		49	52
									51	90			59																56	96			43
								69.3	67.55	55.58	64.14	57.9	44.58	50.78	51.09	60	55.77	46.93										70.03	59.58	51.65	60.42	68.93	44.94	50.48	54.78	58.65	52.64	50.14	53.81
2010年AQI(胶南)				2013年AQI				2016年AQI				2018年AQI				2019年AQI
6月	7月	8月		6月	7月	8月		6月	7月	8月		6月	7月	8月		6月	7月	8月
								59	72	31		70	52	52		121	65	28
								66	105	39		74	58	50		88	54	30
								49	86	38		81	24	44		87	50	54
								43	61	42		72	36	51		60	50	26
								35	68	35		52	30	49		57	66	35
								34	48	37		82	30	31		43	43	31
								45	39	31		157	37	34		60	50	65
								62	22	24		67	35	56		52	74	94
								47	23	24		79	29	73		52	76	84
								43	29	35		57	19	76		64	117	93
								54	30	34		65	26	99		58	97	49
								50	38	34		61	29	117		28	64	42
								50	38	36		90	35	33		49	30	45
								70	45	33		86	56	37		29	22	89
								68	42	57		47	43	37		35	14
								89	85	82		43	32	46		30	28
								121	87	71		46	30	36		25	29
								107	91	56		40	26	35		45	35
								81	58	46		49	24	33		42	30
								88	47	46		68	32	35		37	44
								45	78	38		96	40	76		45	45
								40	83	78		72	34	77		50	40
								41	106	94		84	31	64		78
								66	105	86		74	26	71
								92	75	78		55	55	63
								99	62	49		43	94	48
								103	88	68		60	59	46
								81	96	81		73	50
								71	85	75		75	47
								98	79	60		68	53
									36	93			41
2010年AQI(即墨)				2013年AQI				2016年AQI				2018年AQI				2019年AQI
6月	7月	8月		6月	7月	8月		6月	7月	8月		6月	7月	8月		6月	7月	8月
								102	81	39		73	48	56		104	56	45
								83	89	38		73	51	77		97	53	45
								70	75	32		77	27	42		103	57	39
								79	73	38		77	45	47		69	68	35
								76	71	37		68	36	53		47	69	37
								76	57	37		105	35	38		36	48	31
								70	44	35		89	32	41		54	40	57
								85	25	27		74	32	56		50	71	66
								91	34	27		68	28	72		49	68	60
								53	47	41		52	17	67		52	60	53
								91	41	47		51	31	58		50	69	36
								75	36	45		65	32	46		49	73	33
								86	47	68		58	47	30		45	39	41
								80	80	64		62	59	34		59	26	80
								80	57	48		42	66	36		48	18
								102	68	68		39	41	36		29	36
								127	79	74		43	43	33		37	53
								135	105	57		41	31	38		45	54
								103	61	46		39	35	29		46	45
								88	49	34		66	44	31		50	54
								51	84	42		97	55	61		48	59
								45	98	69		79	37	60		53	54
								39	96	77		83	28	57		69
								64	95	129		76	23	53
								103	105	72		51	60	51		56.04
								117	84	41		40	71	42
								117	66	62		68	51	40
								76	107	71		67	55
								74	108	59		64	61
								92	85	49		58	47
									55	105			42
