# Supplementary material for: Evaluation and analysis on suitability of human settlement environment in Qingdao
Source: PLoS One. 2021 Sep 27;16(9):e0256502. doi: 10.1371/journal.pone.0256502 (PMC8476008; doi:10.1371/journal.pone.0256502)
Supplement: S1 File — (ZIP) [file pone.0256502.s001.zip › Accessories for human settlements calculation/Data interpretation.txt]

temp:近地面气温
pres:地表气压
lrad:向下长波辐射
prec:降水率
shum:近地面空气比湿
wind:近地面全风速
srad:向下短波辐射
