# Supplementary material for: Evaluation and analysis on suitability of human settlement environment in Qingdao
Source: PLoS One. 2021 Sep 27;16(9):e0256502. doi: 10.1371/journal.pone.0256502 (PMC8476008; doi:10.1371/journal.pone.0256502)
Supplement: S1 File — (ZIP) [file pone.0256502.s001.zip › Accessories for human settlements calculation/Data interpretation1.txt]

temp:近地面气温
pres:地表气压
lrad:向下长波辐射
prec:降水率
shum:近地面空气比湿
wind:近地面全风速
srad:向下短波辐射


标准假彩色遥感影像：
植被为红色；
水库为蓝偏黑；
重盐碱地为白色；


监督分类：
耕地
草地
裸地
森林
居民地
公路/铁路
水域
云
阴影
湿地
（建设用地、水域）

1月5号任务:
青岛市行政区划图；
青岛市基础设施POI数据Excel；

空气质量从2013/12开始到目前


行列数：
4316，6240：salary,school,shfl,custom,GDP,medical,
4323,6247:K,
4334,6247:THI,
5379,6534:NDISI,NDVI,NDWI
6193,7558:nl,
6211,7545:PM2.5,
4323,6240；RDLS


特征值 Eigenvalue
特征向量 Eigenvector
主成分方差贡献率
累计贡献率

最终确定的指标：
NDVI
NDWI
NDISI
PM2.5
RDLS
K
THI
NL
