# Supplementary material for: Evaluation and analysis on suitability of human settlement environment in Qingdao
Source: PLoS One. 2021 Sep 27;16(9):e0256502. doi: 10.1371/journal.pone.0256502 (PMC8476008; doi:10.1371/journal.pone.0256502)
Supplement: S1 File — (ZIP) [file pone.0256502.s001.zip › Accessories for human settlements calculation/Literature summary.txt]

µØÐÎÆð·ü¶È£º
ÖÐ¹úÎ÷ÄÏµØÇøµØÐÎÆð·ü¶ÈµÄ×î¼Ñ·ÖÎö³ß¶ÈÈ·¶¨¡¢
µØÐÎÆð·ü¶È×î¼ÑÍ³¼Æµ¥ÔªËã·¨µÄ±È½ÏÑÐ¾¿¡¢
ÖØÇìÊÐµØÐÎÆð·ü¶ÈµÄÌáÈ¡¼°ÆäÔÚË®ÍÁÁ÷Ê§ÆÀ¼ÛÖÐµÄÓ¦ÓÃ¡¢


³ÇÊÐÈË¾Ó»·¾³ÊÊÒËÐÔÊÜ³ÇÊÐÉ«²ÊÉè¼ÆÊÇ·ñºÏÀíµÄÓ°Ïì
³ÇÊÐÉ«²Êº­¸ÇÁË³ÇÊÐµÄÀúÊ·¡¢Æøºò¡¢Ö²±»¡¢½¨Öþ¡¢¾°¹Û¡¢ÎÄ»¯µÈ£¬²»½ö°üÀ¨³ÇÊÐÎÄ»¯±¾Éí£¬Ò²º­¸ÇÁË·á¸»µÄÈËÎÄ
ÒòËØºÍ×ÔÈ»µØÀí¸Å¿ö¡£

³ÇÊÐÉ«²ÊµÄ¹¹³É£º
³ÇÊÐÉ«²ÊÊÇÒÔ½¨ÖþÎªÖ÷ÌåµÄÈºÌåÉ«²Ê±íÏÖ£¬°üÀ¨ÈË¹¤¼°×ÔÈ»É«²ÊÁ½¸ö·½Ãæ¡£
³ýÁË½¨ÖþÉ«²Ê£¬µÀÂ·¡¢¹ã³¡¡¢ÇÅÁº¡¢ÒÕÊõÆ·¡¢ÍÁÈÀ¡¢Ë®Ìå¡¢Ö²Îï¡¢Ìì¿ÕµÈµÄÉ«²Ê¡£

³ÇÊÐÉ«²Ê·ÖÎªÈË¹¤É«²ÊºÍ×ÔÈ»É«²Ê£»ºã¶¨É«²ÊºÍ·Çºã¶¨É«²Ê£»
ÆäÖÐ´ó²¿·Öºã¶¨É«²Ê¶¼ÊÇÈË¹¤É«²Ê¡£


³ÇÊÐÉ«²Ê¹¹³É·ÖÎö£º
½¨ÖþÉ«²Ê
Ô°ÁÖ¾°¹ÛÉ«²Ê
¹«¹²·þÎñÉèÊ©É«²Ê£º·þÎñÉèÊ©¡¢ÐÝÏÐÉèÊ©
½»Í¨ÉèÊ©É«²Ê

urban colour theory
ºì£ºµÀÂ·£¨½»Í¨Ö¸Êý£©
ÂÌ£ºÂÌµØ£¨µØ±»Ö¸Êý¡¢ÓÎí¬Ö¸Êý£©
À¶£ºË®Ìå£¨Ë®ÌåÖ¸Êý£©
×Ï£ºÀúÊ·ÎÄ»¯½ÖÇø¡¢ÎÄ±££¨ÎÄ»¯Ö¸Êý£©
»Æ£ºÊÐÕþ»ù´¡ÉèÊ©£¨»ùÉèÖ¸Êý£©


ÈË¾Ó»·¾³ÊÊÒËÐÔÆÀ¼ÛÖ¸±êÌåÏµ£º
×ÔÈ»£º
   µØÐÎ£ºµØÐÎÆð·ü¶È
   Æøºò£ºÎÂÊªÖ¸Êý¡¢·çÐ§Ö¸Êý
   Ë®ÎÄ£ºË®ÌåÖ¸Êý
   Ö²±»£ºµØ±»Ö¸Êý
ÈËÎÄ£¨¿¼ÂÇ¡°ÎåÎ»Ò»Ìå¡±£º¾­¼Ã¡¢ÕþÖÎ¡¢ÎÄ»¯¡¢Éç»á¡¢ÉúÌ¬£©£º
   ¾­¼Ã£ºÈË¾ùµØÇøÉú²ú×ÜÖµ¡¢Ö°¹¤Æ½¾ù¹¤×Ê
   ¾Ó×¡£ºÈË¿ÚÃÜ¶È¡¢½»Í¨Ö¸Êý£¨½»Í¨Õ¾µãµÄ¸²¸ÇÇøÓò£©
   ÉúÌ¬£º¿ÕÆøÖÊÁ¿Ö¸Êý¡¢ÓÎí¬Ö¸Êý£¨¹«Ô°¡¢¾°ÇøµÄ·þÎñ°ë¾¶£©
   ·þÎñ£º»ùÉèÖ¸Êý£¨Éç»áÐÔ»ù´¡ÉèÊ©°üÀ¨£ºÐÐÕþ¹ÜÀí¡¢ÎÄ»¯¹ÜÀí¡¢Ò½ÁÆÎÀÉú¡¢ÉÌÒµ·þÎñµÈÉèÊ©¸²¸ÇÇøÓò£©¡¢½¨ÖþÖ¸Êý
   ÎÄ»¯£ºÎÄ»¯Ö¸Êý£¨ÎÄ±£µÄ·þÎñ°ë¾¶¼´QCDI£©


³ÇÊÐ×ÔÈ»»·¾³ÒªËØ£ºÆø¡¢Ë®¡¢Éù¡¢¹â¡¢ÈÈ
³ÇÊÐÉç»á»·¾³ÒªËØ£ºÊÐÕþ¹«ÓÃÉèÊ©¡¢¹«¹²·þÎñÉèÊ©¡¢»·¾³ÎÀÉúÉèÊ©¡¢½»Í¨°²±£ÉèÊ©¡¢°²È«Ïû·ÀÉèÊ©¡¢½¨ÖþÖÊÁ¿
³ÇÊÐ¾­¼Ã»·¾³ÒªËØ£ºÈË¿Ú¡¢ÊÕÈë¡¢²úÒµ¡¢ÖÇÁ¦
³ÇÊÐÃÀÑ§ÒªËØ£º·ç¾°¡¢·çÃ²¡¢½¨ÖþÌØÉ«¡¢ÎÄÎï¹Å¼£


Ñù±¾£º2019Äê£¨10¸öÖ¸±ê£©
µØÐÎÆð·ü¶È¡¢ÎÂÊªÖ¸Êý¡¢·çÐ§Ö¸Êý¡¢Ë®ÌåÖ¸Êý¡¢Ö²±»Ö¸Êý¡¢½¨ÖþÖ¸Êý¡¢¿ÕÆøÖÊÁ¿Ö¸Êý¡¢Ò¹¼äµÆ¹âÖ¸Êý¡¢½»Í¨Ö¸Êý¡¢ÓÎí¬Ö¸Êý¡¢
Ê±¼äÐòÁÐÕ¹¿ª£º2010Äê¡¢2013Äê¡¢2016Äê¡¢2019Äê£¨8¸öÖ¸±ê£©
