# Supplementary material for: Evaluation and analysis on suitability of human settlement environment in Qingdao
Source: PLoS One. 2021 Sep 27;16(9):e0256502. doi: 10.1371/journal.pone.0256502 (PMC8476008; doi:10.1371/journal.pone.0256502)
Supplement: S1 File — (ZIP) [file pone.0256502.s001.zip › Accessories for human settlements calculation/The problem summary.txt]

£¨1£©µØÐÎÆð·ü¶ÈµÄÌáÈ¡£¨GDEMV2 30M ·Ö±æÂÊÊý×Ö¸ß³ÌÊý¾Ý£©£º
1¡¢¶à¸öÕ¤¸ñÊý¾ÝÆ´½Ó³ÉÒ»¸öÕ¤¸ñÓ°ÏñÊ±£¬DEMµÄ¸ß³ÌÖµ·¢±ä»¯¡ª¡ªÍ¶Ó°×ª»»ºóÃ»ÓÐ½øÐÐÖØ²ÉÑù£¿£¨²Î¿¼»ùÓÚµØÐÎÆð·ü¶ÈµÄÄÏ´¨ÇøÈË¾Ó»·¾³µØÐÎÊÊÒËÐÔÆÀ¼Û¡ª¡ª²îÈðÉú£©
½â¾ö·½·¨£ºÏñËØÉî¶ÈºÍÏñËØÀàÐÍ²»Æ¥Åä£¬ÔÚÏâÇ¶ÖÁÐÂÕ¤¸ñÊ±Ó¦½«ÏñËØÀàÐÍÉèÖÃÎª16Î»ÎÞ·ûºÅÕûÐÍ¡£
2¡¢´°¿Ú·¶Î§µÄÈ·¶¨£¨arcpy¼ÆËã³öµÄ½á¹ûÎª17£©
3¡¢Æ½¾ùÆð·ü¶ÈÖµµÄ¼ÆËã£¨ÖÐ¹úÎ÷ÄÏµØÇøµØÐÎÆð·ü¶ÈµÄ×î¼Ñ·ÖÎö³ß¶ÈÈ·¶¨¡ª¡ªÖÓ¾²£ºÓÃpythonÐ´µÄ£©
4¡¢¾ùÖµ±äµã·ÖÎö·¨È·¶¨×î¼ÑÍ³¼Æµ¥Ôª£¨²Î¿¼µØÐÎÆð·ü¶È×î¼ÑÍ³¼Æµ¥ÔªËã·¨µÄ±È½ÏÑÐ¾¿¡ª¡ª³ÂÑ§ÐÖ£©

£¨2£©ÎÂÊªÖ¸ÊýºÍ·çÐ§Ö¸ÊýµÄÌáÈ¡
1¡¢ÖÐ¹úµØÃæÆøºò×ÊÁÏÔÂÖµÊý¾Ý¼¯²»¿ÉÏÂÔØ£¨µÈ¼¶²»¹»£¬ÐèÒªÏîÄ¿Ö§³Ö£©
url:http://data.cma.cn/data/cdcdetail/dataCode/SURF_CLI_CHN_MUL_MON.html
¿ÉÒÔ¿´ÇàµºÊÐÍ³¼ÆÄê¼øÖÐµÄÆøÏóÇé¿ö£¬µ«ÊÇÈ±ÉÙÆ½¾ù·çËÙºÍÏà¶ÔÊª¶È

£¨3£©Ë®ÎÄÖ¸ÊýµÄÌáÈ¡
1¡¢½µË®Á¿Í¬ÉÏ£¬²»¿ÉÏÂÔØ£¬ÐèÒªÏîÄ¿Ö§³Ö£¬¿ÉÒÔ¿´ÇàµºÊÐÍ³¼ÆÄê¼øÖÐµÄÆøÏóÇé¿ö
2¡¢2019ÄêµÄÒ£¸ÐÓ°Ïñ²»¿É»ñµÃ¿ÉÒÔÏÈÑÓ»º,(2016_6_16)
3¡¢Ò£¸ÐÓ°ÏñÈ¥ÔÆ²ã

£¨4£©µØ±»Ö¸ÊýµÄÌáÈ¡
1¡¢ÍÁµØÀûÓÃµÄÒ£¸ÐÓ°ÏñÊý¾ÝÍ¬ÉÏ£¨Ë®ÎÄ£©
2¡¢¹éÒ»»¯Ö²±»Ö¸ÊýÓÃµØÀí¿Õ¼äÊý¾ÝÔÆµÄÖðÔÂNDVIºÏ³É²úÆ·Êý¾Ý¼¯£¬Í¬Ò»¸öÏµÁÐµÄÊý¾Ý£¬Ê±¼äµã²»Ò»Ñù£¬2019ÄêÊý¾ÝÈ±Ê§

£¨5£©¿ÕÆøÖÊÁ¿Ö¸ÊýµÄÌáÈ¡£¨PM2.5£©
1¡¢Êý¾ÝÀ´Ô´ÓÚÖÐ¹ú¿ÕÆøÖÊÁ¿ÔÚÏß¼à²âÆ½Ì¨£¨https://www.aqistudy.cn/£©·¢²¼µÄ¿ÕÆøÖÊÁ¿Ö¸Êý AQI ÊµÊ±¼à²âÊý¾Ý
¸÷¼à²âÕ¾µã²åÖµµÃµ½
2¡¢Êý¾ÝÊÇ´Ó2013Äê10ÔÂ¿ªÊ¼µÄ£¬Êý¾Ý²»ÍêÕû

£¨6£©½»Í¨Ö¸ÊýµÄÌáÈ¡£¨µÀÂ·½»Í¨ÔËÐÐÖ¸Êý£©
1¡¢Êý¾ÝÀ´Ô´ÓÚÖÐ¹ú½»Í¨Í¨ÐÅÐÅÏ¢ÖÐÐÄ£¨https://www.cttic.cn/£©·¢²¼µÄ¡¶**** Äê¶ÈÖÐ¹ú³ÇÊÐ½»Í¨±¨¸æ¡·£¬´Ó±¨¸æÖÐÑ¡È¡¹«½»ºÍµØÌúÕ¾µã¿Õ¼ä·Ö²¼ÐÅÏ¢×÷ÎªÊý¾Ý»ù´¡
2¡¢¸ßµÂµØÍ¼½»Í¨´óÊý¾Ý.  2016 Äê¶ÈÖÐ¹úÖ÷Òª³ÇÊÐ½»Í¨·ÖÎö±¨¸æ[EB/OL]. [2017-4-5]. http://report.amap.com/download.do. 
3¡¢±±¾©½»Í¨·¢Õ¹ÑÐ¾¿Ôº.  2016 Äê±±¾©½»Í¨·¢Õ¹Äê±¨[EB/OL]. [2017-2-19]. http://www.bjtrc.org.cn/. 
4¡¢¸ßµÂµØÍ¼½»Í¨´óÊý¾Ý.  ÖÐ¹ú¡°»¥ÁªÍø+½»Í¨¡±³ÇÊÐÖ¸ÊýÑÐ¾¿±¨¸æ[EB/OL]. [2017-4-11]. http://report.amap.com/download.do. 


£¨7£©½¨ÖþÖ¸ÊýµÄÌáÈ¡£¨²»Í¸Ë®Ãæ£©
1¡¢Êý¾ÝÀ´Ô´Í¬ÉÏ£¨Ë®ÎÄ£©
2¡¢»ùÓÚÖ²±»¸²¸Ç¶ÈÌáÈ¡²»Í¸Ë®Ãæ·¨£¬Í¨¹ý £Å£Î£Ö£ÉÈí¼þÊ¹ÓÃµÄ²¨¶ÎÔËËã¹¤¾ß»ñÈ¡¹éÒ»»¯Ë®ÌåÖ¸Êý¡¢¹éÒ»»¯Ö²±»Ö¸Êý£¬ÔÙÍ¨¹ýÉè¶¨ºÏÀíµÄãÐÖµÌÞ³ýË®Ìå£¬½ø¶øÀûÓÃ²¨¶ÎÔËËã»ñÈ¡ÄÏ¾©ÊÐ³ÇÇø²»Í¸Ë®ÃæÐÅÏ¢¡£

£¨8£©ÎÄ»¯Ö¸ÊýµÄÌáÈ¡£¨ÎÄ±£µÄ·þÎñ°ë¾¶£©£¨ÉáÆú£©
1¡¢Êý¾ÝÀ´Ô´Í³¼ÆÄê¼ø
2¡¢ÒÕÊõ±íÑÝ¡¢µçÓ°·¢ÐÐ¼°·ÅÓ³»ú¹¹ÊýÒ²ÊÇÆäÖÐÒ»²¿·Ö

£¨9£©»ùÉèÖ¸ÊýµÄÌáÈ¡£¨Éç»áÐÔ»ù´¡ÉèÊ©°üÀ¨£ºÐÐÕþ¹ÜÀí¡¢½ÌÓýÊÂÒµ£¨ÓÐ£©¡¢Ò½ÁÆÎÀÉú£¨ÓÐ£©¡¢ÉÌÒµ·þÎñ£¨Éç»áÏû·ÑÆ·ÁãÊÛ×Ü¶î£©µÈÉèÊ©¸²¸ÇÇøÓò£©£¨·ÖÇøÍ³¼Æ£¬ÐèÒª¹éÒ»»¯´¦Àí£©
1¡¢²»ÓÃ·þÎñ·¶Î§±íÊ¾£¬Ö±½ÓÓÃÆä·Ö²¼±íÊ¾£¬Êý¾ÝµÄ¿Õ¼ä²åÖµ
2¡¢Êý¾ÝÀ´Ô´

£¨10£©ÈË¿ÚÃÜ¶ÈµÄÌáÈ¡£¨ÉáÆú£©
1¡¢Êý¾ÝÀ´Ô´ÇàµºÊÐÍ³¼ÆÄê¼ø£¬ÓÃ³£×¡ÈË¿Ú/ÍÁµØÃæ»ý

£¨11£©ÓÎí¬Ö¸ÊýµÄÌáÈ¡£¨¹«Ô°¡¢¾°ÇøµÄ·þÎñ°ë¾¶£©
1¡¢ÐèÒªÕÒ³ö¹«Ô°¾°ÇøµÄ¾ßÌåÎ»ÖÃ×ø±ê
2¡¢Êý¾ÝÀ´Ô´


£¨12£©ÈË¾ùµØÇøÉú²ú×ÜÖµ£¨·ÖÇøÍ³¼Æ£©
1¡¢Êý¾ÝÀ´Ô´ÇàµºÊÐÍ³¼ÆÄê¼ø


£¨13£©Ö°¹¤µÄÆ½¾ù¹¤×Ê£¨·ÖÇøÍ³¼Æ£©
1¡¢Êý¾ÝÀ´Ô´ÇàµºÊÐÍ³¼ÆÄê¼ø¸÷ÊÐÇø¾ÍÒµÈËÔ±µÄÆ½¾ù¹¤×Ê


£¨14£©Ò¹¼äµÆ¹âÊý¾Ý

£¨15£©Éç»á¸£ÀûÖ¸Êý£¨·ÖÇøÍ³¼Æ£¬ÐèÒª¹éÒ»»¯´¦Àí£©

¾ÍÒµÖ¸ÊýµÄÌáÈ¡
1¡¢Êý¾ÝÀ´Ô´ÓÚÇàµºÊÐÍ³¼ÆÄê¼ø¸÷Çø¾ÍÒµÈËÊý

Éç»á¸£ÀûÇé¿ö£º
ÊÕÑøÐÔÉç»á¸£Àûµ¥Î»£¨¸ö£©	
³ÇÕò¾ÓÃñ×îµÍÉú»î±£ÕÏÈËÊý£¨ÈË£©	
³ÇÕò¾ÓÃñ×îµÍÉú»î±£ÕÏ¼ÒÍ¥Êý£¨»§£©	
³ÇÕòµÍ±£×Ê½ð¼Æ»®Ö§³ö£¨ÍòÔª£©


ÇàµºÊÐÍ³¼ÆÄê¼øÖÐ·ÖÊÐ¡¢Çø½øÐÐÍ³¼ÆµÄÖ¸±êÓÐ£º
¡¡·ÖÊÐ¡¢ÇøÉú²ú×ÜÖµ£»
¡¡·ÖÊÐ¡¢ÇøÍÁµØÃæ»ý£»
¡¡·ÖÊÐ¡¢Çø¼Æ»®ÉúÓýÇé¿ö£»
¡¡·ÖÊÐ¡¢Çø¾ÍÒµÈËÔ±¹¤×Ê×Ü¶î£»
¡¡·ÖÊÐ¡¢Çø¾ÍÒµÈËÔ±Æ½¾ù¹¤×Ê£»
¡¡·ÖÊÐ¡¢Çø¹Ì¶¨×Ê²úÍ¶×Ê¶îÔöËÙ£»
¡¡·ÖÊÐ¡¢Çø¹«¹²²ÆÕþÔ¤ËãÊÕÈë£»
¡¡·ÖÊÐ¡¢Çø¹«¹²²ÆÕþÔ¤ËãÖ§³ö£»
¡¡·ÖÊÐ¡¢ÇøÏç´å»§Êý¡¢ÈË¿Ú¡¢ÀÍ¶¯Á¦£»
¡¡·ÖÊÐ¡¢ÇøÅ©¡¢ÁÖ¡¢ÄÁ¡¢ÓæÒµ×Ü²úÖµ£»
¡¡·ÖÊÐ¡¢ÇøÅ©¡¢ÁÖ¡¢ÄÁ¡¢ÓæÒµÔö¼ÓÖµ£»
¡¡·ÖÊÐ¡¢Çø¸ûµØÃæ»ý£»
¡¡·ÖÊÐ¡¢ÇøÅ©×÷Îï²¥ÖÖÃæ»ý£»
¡¡·ÖÊÐ¡¢Çø²¿·ÖÅ©×÷Îï²úÁ¿£»
¡¡·ÖÊÐ¡¢Çø²¿·ÖÅ©×÷Îï²¥¹«Çêµ¥²úÁ¿£»
¡¡·ÖÊÐ¡¢ÇøÖí¡¢Ñò¼°¼ÒÇÝ´æÑøÁ¿£»
¡¡·ÖÊÐ¡¢ÇøÈâ¡¢µ°¡¢ÄÌ²úÁ¿£»
¡¡·ÖÊÐ¡¢ÇøÓæÒµÑøÖ³Ãæ»ý£»
¡¡·ÖÊÐ¡¢ÇøË®²úÆ·×Ü²úÁ¿£»
¡¡·ÖÊÐ¡¢ÇøÖ²Ê÷¼°ÔìÁÖÃæ»ý£»
¡¡·ÖÊÐ¡¢ÇøË®¹û²úÁ¿£»
¡¡·ÖÊÐ¡¢Çø¹ûÔ°¡¢²èÔ°Ãæ»ýºÍ²èÒ¶²úÁ¿£»
¡¡·ÖÊÐ¡¢ÇøÅ©Òµ»úÐµ»¯ºÍµçÆø»¯£»
¡¡·ÖÊÐ¡¢ÇøÅ©ÓÃ»¯·ÊÊ©ÓÃÁ¿£»
¡¡·ÖÊÐ¡¢ÇøÅ©ÌïË®Àû£»
¡¡·ÖÊÐ¡¢ÇøÖ÷ÒªÅ©Òµ»úÐµÓµÓÐÁ¿£»
¡¡·ÖÊÐ¡¢Çø¹æÄ£ÒÔÉÏ¹¤ÒµÆóÒµÊý£»
¡¡·ÖÊÐ¡¢Çø¹æÄ£ÒÔÉÏ¹¤Òµ×Ü²úÖµ£»
¡¡·ÖÊÐ¡¢ÇøÉç»áÏû·ÑÆ·ÁãÊÛ×Ü¶î£»
¡¡·ÖÊÐ¡¢Çø³ÇÏçÒÚÔªÉÌÆ·½»Ò×ÊÐ³¡·Ö²¼Çé¿ö£»
¡¡·ÖÊÐ¡¢ÇøÆÕÍ¨ÖÐÑ§Çé¿ö£»
¡¡·ÖÊÐ¡¢ÇøÖ°ÒµÖÐÑ§¡¢Ð¡Ñ§Çé¿ö£»
¡¡·ÖÊÐ¡¢ÇøÖÐÐ¡Ñ§½ÌÖ°¹¤Çé¿ö£»
¡¡·ÖÊÐ¡¢ÇøÓ×¶ùÔ°»ù±¾Çé¿ö£»
¡¡·ÖÊÐ¡¢Çø¸÷ÀàÎÀÉú»ú¹¹¡¢´²Î»¡¢ÈËÔ±Êý£»
¡¡·ÖÊÐ¡¢Çø»éÒöµÇ¼ÇÇé¿ö£»
¡¡·ÖÇø¡¢ÊÐéëÔá·þÎñÇé¿ö£»
¡¡·ÖÇø¡¢ÊÐÒÕÊõ±íÑÝ¡¢µçÓ°·¢ÐÐ¼°·ÅÓ³»ú¹¹Êý£»
