# Supplementary material for: Evaluation and analysis on suitability of human settlement environment in Qingdao
Source: PLoS One. 2021 Sep 27;16(9):e0256502. doi: 10.1371/journal.pone.0256502 (PMC8476008; doi:10.1371/journal.pone.0256502)
Supplement: S1 File — (ZIP) [file pone.0256502.s001.zip › Accessories for human settlements calculation/The weight.xlsx]

## Sheet: Sheet1
主成分	特征值	特征值百分比（%）	累计方差贡献率（%）
1	0.5752	77.61	77.61
2	0.078	10.52	88.13
3	0.0387	5.21	93.34
4	0.0174	2.35	95.69
5	0.0136	1.84	97.53
6	0.011	1.48	99.01
7	0.0056	0.74	99.75
8	0.0017	0.23	99.98
9	0.001	0.01	99.99
10	0	0.01	100
指标类型	风效指数	城市建筑指数	植被指数	水体指数	空气质量指数	地形指数	温湿指数	夜间灯光指数	交通通达指数	游憩指数
别名	K	NDISI	NDVI	NDWI	PM2.5	RDLS	THI	NL	transport	park
线性系数	1	2	3	4	5	6	7	8	9	10
F1	0.336605	0.49735	0.305286	0.180052	0.355334	0.229738	0.406651	0.150753	0.02937	0.065493
F2	-0.577045	-0.047441	-0.057831	-0.002294	-0.142154	-0.142154	0.500846	0.42127	0.202797	0.414055
F3	0.356905	-0.023524	-0.027523	-0.003109	0.03708	-0.007926	-0.47977	0.225144	0.32855	0.693575
F	0.234764	0.406875	0.245784	0.149277	0.2815	0.174558	0.36779	0.185394	0.0656158	0.139836
sum	2.276
权重	0.103148	0.178767	0.107989	0.0655874	0.123682	0.0766949	0.161595	0.0814562	0.0288294	0.0614394
