# Supplementary material for: Evaluation and analysis on suitability of human settlement environment in Qingdao
Source: PLoS One. 2021 Sep 27;16(9):e0256502. doi: 10.1371/journal.pone.0256502 (PMC8476008; doi:10.1371/journal.pone.0256502)
Supplement: S1 File — (ZIP) [file pone.0256502.s001.zip › Accessories for human settlements calculation/Time cost value.xlsx]

## Sheet: Sheet1
cos(t)=（10/v）*60
空间对象	班车站、公交车站	港口码头、过境口岸	火车站	机场相关	停车场	长途汽车站	交叉路口	步行	骑自行车
速度（km/h）	30	20	300	900	5	120	60	5	15
时间成本(min)	20	30	2	0.666667	120	5	10	120	40
客运量（万人）	1	2	3	4	5	6	7	8	9	10	11	12
铁路	289	552	832	1165	1522	1871	2295	2742	3070	3425	3703
公路
水路	2.18	4.73	7.56	14.46	32.5	49.76	86.13	143.29	158.34	176.57	182.34
航空	194.79	385.24	588.15	793.11	1011.2	1225.2	1464.54	1708.44	1924.83	2156.25	2358.31
公共汽车、电车全年客运量	104782	万人次
公共汽车、电车平均每日客运量	287	万人
轮渡客运总量	19.2	万人次
轮渡平均每日客运量	0.05	万人
运输方式	2018年客运量（万人）						比重
铁路	3455	火车站				0.365802	0.36
公路	161	停车场	班车站、公交车站	长途汽车站	交叉路口	0.0170461	0.02
水路	4602	港口码头、过境口岸				0.487242	0.49
航空	1227	2454	机场相关			0.12991	0.13
	9445
最大公约数	21.4596
	28.5839		21.46	1	28.58	7.62		58.66
	7.62112		0.365837	0.0170474	0.487214	0.129901
