# Supplementary material for: Evaluation and analysis on suitability of human settlement environment in Qingdao
Source: PLoS One. 2021 Sep 27;16(9):e0256502. doi: 10.1371/journal.pone.0256502 (PMC8476008; doi:10.1371/journal.pone.0256502)
Supplement: S1 File — (ZIP) [file pone.0256502.s001.zip › Accessories for human settlements calculation/Yearbook data/2010.xlsx]

## Sheet: Sheet1
2010年各市、区的情况
区 市	经度	纬度	青岛市人民政府		平均气温（℃）	降水量（毫米/年）	日照时数（小时/年）	常住人口（人）	地区生产总值（亿元）	第三产业（亿元）	第三产业占比	就业人数（万人）	工资总额（亿元）	平均工资（元/年）	固定资产投资（万元）	公共财政预算收入（万元）	公共财政预算支出（万元）	乡村户数（万户）	乡村人口（万人）	乡村劳动力（万人）	土地面积（平方公里）	人口密度（人/平方公里）	社会消费品零售总额（万元）	高中	初中	职业中学	小学	幼儿园	学校数	艺术表演、电影发行及放映机构数	卫生机构数	床位数（张）	人员数（人）	收养性社会福利单位（个）	城镇居民最低生活保障人数（人）	城镇居民最低生活保障家庭数（户）	城镇低保资金计划支出（万元）
市南区	120.38	36.07	120.39	36.07	12.8	713.9	2096	2755029	543.7	484.2	0.89	151.1			13592134	1459701	1706590	25.36	71.99	38.95	1471	1873	2777343	32	74	35	248	486	875	48	1510	20048	33019	138	33959	16386	20734.6
市北区	120.38	36.08							280.12	225.95	0.81												2338704
李沧区	120.43	36.15							213.26	95.31	0.45												1707537
崂山区	120.47	36.1			13.4	619.8	2286		317.31	134.3	0.42	15.9	45.2	30981	1119759	292666	292419	5.32	15.21	8.59			921963	7	8	1	27	89	132	7	151	651	1235	10	545	254	176.1
胶州市	120.03	36.27			13	657.8	2187	803064	557.06	197.9	0.36	29.7	66.4	25066	3621659	263866	322951	19.32	63.52	36.68	1324	607	1684939	5	23	1	98	445	572	33	142	2705	3497	17	985	542	155.7
即墨市	120.45	36.38			13	783.9	2306	1129318	573.54	212.29	0.37	31.1	78	26678	3608859	277687	363823	30.09	96.7	56.56	1921	588	1999524	7	31	6	178	444	666	44	82	4444	4715	29	1476	839	206.3
平度市	119.95	36.78			12.5	656.3	2363	1374305	524.19	179.11	0.34	18.3	40.1	21044	2949199	208691	327356	37.41	121.43	70.72	3176	433	1848341	8	46	2	195	503	754	64	171	3179	3678	58	932	479	239.1
原胶南市	120.05	35.87			12.7	783.6	2309	839202	549.46	181.66	0.33	20.4	49.2	24042	3579465	300966	364660	21.93	69.8	36.32	1822	461	1484945	7	26	12	76	235	356	50	171	2261	3428	31	1417	671	443.9
莱西市	120.5	36.87			11.8	664.1	2384	735474	393.9	152.63	0.39	18.8	47.2	22206	2873469	178239	259056	20.82	63.6	36.8	1568	469	1395472	2	34	3	99	230	368	42	71	3429	3420	35	1246	544	176.8
黄岛区	120.18	35.97							1003.17	345.15	0.34	21.2	69.1	31491	3661148	348790	374737	5.04	16.4	9.22			1072494	3	8	11	32	88	142	10	161	1624	3025	2	711	377	307.6
城阳区	120.37	36.3							702.45	253.35	0.36	33.7	80.5	25839	3644306	204255	291151	15	40.38	21.14			1072730	3	15	5	62	130	215	8	157	2175	3474	15	660	340	192.1
红岛经济区	120.17	36.26
保税港区	120.19	35.99
高新区	120.32	36.3
青岛西海岸新区	120.22	35.96
开发区
四方区									170.55	96.04	0.56												1307339
				降水量
					2010年	2013年	2016年	2019年
				市区	713.9	582.6	484.2	686.2
				崂山区	619.8	568	533.4	806.8
				黄岛区	783.6	743.3	529.4	705.9
				即墨区	783.9	511.9	632.8	862.3
				胶州市	657.8	489.1	564.2	741.9
				平度市	656.3	577.9	547.3	642.1
				莱西市	664.1	592.5	548.3	613.7
	2010年	2013年	2016年	2019年
市南区	0.378746	0.70541	0.844935	0.29328
市北区	0.400642	0.731699	0.844784	0.298513
李沧区	0.324446	0.663602	0.844784	0.295014
崂山区	0.277891	0.539688	0.843549	0.277969
城阳区	0.298953	0.605965	0.844085	0.29417
黄岛区	0.226812	0.496002	0.843491	0.275886
胶州市	0.238981	0.502079	0.843771	0.277201
即墨区	0.242441	0.494167	0.843333	0.278403
平度市	0.19455	0.457365	0.843258	0.270548
莱西市	0.178025	0.455862	0.843203	0.272529
