# Supplementary material for: Evaluation and analysis on suitability of human settlement environment in Qingdao
Source: PLoS One. 2021 Sep 27;16(9):e0256502. doi: 10.1371/journal.pone.0256502 (PMC8476008; doi:10.1371/journal.pone.0256502)
Supplement: S1 File — (ZIP) [file pone.0256502.s001.zip › Accessories for human settlements calculation/Yearbook data/2013.xlsx]

## Sheet: Sheet1
2013年各市、区情况
区 市	经度	纬度	青岛市人民政府		平均气温（℃）	降水量（毫米/年）	日照时数（小时/年）	常住人口（万人）	地区生产总值（亿元）	第三产业（亿元）	第三产业占比	就业人数（万人）	工资总额（亿元）	平均工资（元/年）	固定资产投资（万元）	公共财政预算收入（万元）	公共财政预算支出（万元）	乡村户数（万户）	乡村人口（万人）	乡村劳动力（万人）	土地面积（平方公里）	人口密度（人/平方公里）	社会消费品零售总额（万元）	高中	初中	职业中学	小学	幼儿园	学校数	艺术表演、电影发行及放映机构数	卫生机构数	床位数（张）	人员数（人）	收养性社会福利单位（个）	城镇居民最低生活保障人数（人）	城镇居民最低生活保障家庭数（户）	城镇低保资金计划支出（万元）
市南区	120.38	36.07	120.39	36.07	12.8	582.6	2199.9	56.05	790.21	719.98	0.91	71.9	385.4	52036	1849755	1100157	451293						4209378	1	10		28	59	98	7	410	7271	10963	13	7587	4166	4706.9
市北区	120.38	36.08						105.92	551.55	402.56	0.73				2807501	800067	472995						5298517		21		65	102	188	8	576	9561	16207	59	19386	10323	768.2
李沧区	120.43	36.15						53.56	297.67	155.67	0.52				3203608	420540	274011						2629715		11		28	38	77	4	394	2180	6086	21	8807	4156	5140.1
崂山区	120.47	36.1			13.7	568	2329.5	41.89	439.7	194.55	0.44	23.3	106.1	48035	1883235	895066	627425	5.47	15.74	9.2			1475875	7	10	1	26	97	141	5	188	957	2306	10	512	280	26.1
黄岛区	120.18	35.97			13.3	743.3	2268.8	77.34	586.74	212.55	0.36	21.9	80.1	40139	5222336	589408	746095	18.89	60.73	31.94			1868560	6	22	10	53	263	354	63
城阳区	120.37	36.3						67.83	805.49	329.92	0.41	35	135.6	41852	4433843	663667	569443	15.28	41.08	22.03			1615576	5	13	4	47	125	194	19	203	2666	4312	12	593	337	370.2
即墨市	120.45	36.38			13.3	511.9	2518.2	118.73	878.16	362.07	0.41	32	108.7	36299	6447732	642985	781610	29.32	96.83	53.2	1921	6181	3099175	7	30	3	171	425	636	44	200	5032	5628	35	1514	893	782.7
胶州市	120.03	36.27			12.8	489.1	2276.5	86.37	836.73	329.78	0.39	36.2	143.4	40026	6595327	566377	680827	19.7	63.57	36.11	1324	6524	2612776	5	22	1	83	456	567	37	225	3909	5323	18	737	432	413.8
平度市	119.95	36.78			12.5	577.9	2486.4	135.09	790.11	304.07	0.38	18.3	64.1	33820	5193747	445800	691087	37.73	123	71.93	3176	4254	2830557	5	45	1	159	543	753	72	198	4429	4895	19	665	426	363.7
莱西市	120.5	36.87			12.2	592.5	2443.8	74.83	594.91	252.36	0.42	23.1	79	35638	4483573	349136	499192	20.62	63.76	37.85	1568	4773	2124599	2	32	3	95	172	304	45	99	3821	4695	23	569	338	351.4
红岛经济区	120.17	36.26						9.77	86.86	42.43	0.49	1.8	8.5	50886	1117781								96963		2		12	24	38
保税港区	120.19	35.99						1.89	141.41	105.38	0.75	1.6	6.7	41342	35459	63910	59602						151288
原胶南市	120.05	35.87																			1822	0
高新区	120.32	36.3														104539	145637
青岛西海岸新区	120.22	35.96						146.37	2265.52	843.1	0.37	52.1	220.9	44926	12262547								3875002	10	35	18	92	370	525	78	443	5050	8099	42	1752	979	1265.1
开发区								67.14	1537.37	525.17	0.34	28.6	134.1	48597	7004752	869351	688376	7.63	24.72	13.9			1855154	4	13	8	39	107	171	15
