# Supplementary material for: Evaluation and analysis on suitability of human settlement environment in Qingdao
Source: PLoS One. 2021 Sep 27;16(9):e0256502. doi: 10.1371/journal.pone.0256502 (PMC8476008; doi:10.1371/journal.pone.0256502)
Supplement: S1 File — (ZIP) [file pone.0256502.s001.zip › Accessories for human settlements calculation/Yearbook data/2016.xlsx]

## Sheet: Sheet1
2016年各市、区情况
区 市	经度	纬度	青岛市人民政府		平均气温（℃）	降水量（毫米/年）	日照时数（小时/年）	常住人口（万人）	地区生产总值（亿元）	第三产业（亿元）	第三产业占比	就业人数（万人）	工资总额（亿元）	平均工资（元/年）	固定资产投资（万元）	公共财政预算收入（万元）	公共财政预算支出（万元）	乡村户数（万户）	乡村人口（万人）	乡村劳动力（万人）	土地面积（平方公里）	人口密度（人/平方公里）	社会消费品零售总额（万元）	高中	初中	职业中学	小学	幼儿园	学校数	艺术表演、电影发行及放映机构数	卫生机构数	床位数（张）	人员数（人）	收养性社会福利单位（个）	城镇居民最低生活保障人数（人）	城镇居民最低生活保障家庭数（户）	城镇低保资金计划支出（万元）
市南区	120.38	36.07	120.39	36.07	13.9	484.2	2125.1	58.03	1016.41	933.22	0.92	36.6	290.5	79864	1285915	1008517	520229						5381603		10		28	58	96	7	336	6900	12526	15	5007	3162	4752.3
市北区	120.38	36.08						108.37	690.5	558.03	0.81	26	156.6	61693	2439159	1023177	838698						7067281		23		66	117	206	10	636	11777	19761	63	16188	9775	14261.3
李沧区	120.43	36.15						55.33	356.03	240.74	0.68	12.1	67.9	53926	5038748	623644	497437						3754180		12		35	46	93	8	391	2723	6883	30	3931	2191	3659.9
崂山区	120.47	36.1			14.8	533.4	2381	43.55	550.15	293.68	0.53	21	149.3	72674	1812722	1310584	906840	4.8	13.9	7.9			2212556		9	1	26	107	143	6	404	984	3496	11	254	152	247.9
黄岛区	120.18	35.97			14	529.4	2229.6	151.59	2765.69	1421.16	0.51	60.9	349.3	59034	20034823	2124080	1852798	27.5	90.4	45.3			5160268	7	38	16	88	355	504	79	1188	5947	10913	56	1025	674	937.3
城阳区	120.37	36.3						70.23	933.12	442.36	0.47	34	200.9	57747	6956460	953167	725684	15.5	41.7	22.2			2339706	11	15	3	48	134	211	18	590	2802	6426	16	319	214	295.4
即墨市	120.45	36.38			13.9	632.8	2244.8	121.45	1180.48	487.09	0.41	42.4	212.9	50670	10489280	1050508	1294772	29.5	99	54.5	1921	633	4240927	5	30	3	172	318	528	43	1105	5108	7996	22	1156	783	928.5
胶州市	120.03	36.27			13.8	564.2	2141.1	88.52	1035.9	447.81	0.43	34.7	183	53140	10393921	920707	1047902	19.9	64.6	35.7	1324	669	3732496	8	22	1	77	391	499	39	982	5429	7287	8	892	600	713.9
平度市	119.95	36.78			13.5	547.3	2264.9	137.26	812.73	287.3	0.35	19.4	94.5	50076	7783045	497837	966787	37.5	123.8	70.5	3176	433	3862939	7	43	1	121	402	574	66	1077	4652	6962	61	634	427	665.7
莱西市	120.5	36.87			12.9	548.3	2547.7	76.1	560.33	226.18	0.4	22.7	112.9	50990	6701278	519206	766867	20.6	64	37.4	1568	486	2944305	6	29	2	76	142	255	45	855	4327	5483	11	345	229	250.4
红岛经济区	120.17	36.26						9.97	88.68	35.2	0.4	3.5	20.8	62263	1560027	201992	205083						178906	4	3		6	24	37	2
保税港区	120.19	35.99							105.38	83.47	0.79	2.3	14.1	61218	51628	109179	74390						174178
原胶南市	120.05	35.87																			1822	0
高新区	120.32	36.3
青岛西海岸新区	120.22	35.96																					5334446													107.36	2758130
																																				1079.02	194745
																																				1186.38	2952875
																																				88.68	2339706
																																				933.12	178906
																																				1021.8	2518612
