# Supplementary material for: Evaluation and analysis on suitability of human settlement environment in Qingdao
Source: PLoS One. 2021 Sep 27;16(9):e0256502. doi: 10.1371/journal.pone.0256502 (PMC8476008; doi:10.1371/journal.pone.0256502)
Supplement: S1 File — (ZIP) [file pone.0256502.s001.zip › Accessories for human settlements calculation/Yearbook data/2018.xlsx]

## Sheet: Sheet1
2016年各市、区情况
区 市	经度	纬度	青岛市人民政府		平均气温（℃）	降水量（毫米/年）	日照时数（小时/年）	常住人口（万人）	地区生产总值（亿元）	第三产业（亿元）	第三产业占比	就业人数（万人）	工资总额（亿元）	平均工资（元/年）	固定资产投资（万元）	公共财政预算收入（万元）	公共财政预算支出（万元）	乡村户数（万户）	乡村人口（万人）	乡村劳动力（万人）	土地面积（平方公里）	人口密度（人/平方公里）	社会消费品零售总额（万元）	高中	初中	职业中学	小学	幼儿园	学校数	艺术表演、电影发行及放映机构数	卫生机构数	床位数（张）	人员数（人）	收养性社会福利单位（个）	城镇居民最低生活保障人数（人）	城镇居民最低生活保障家庭数（户）	城镇低保资金计划支出（万元）	社会救济情况
市南区	120.38	36.07	120.39	36.07	13.5	686.2	2083	58.83	1203.37	1088.25	0.9			91683							32.21	18265	6237329	0	10		28	65	103		393	6424	14598	17	3305	2270	3359.1
市北区	120.38	36.08						110.11	832.2	657.94	0.79			75753							65.85	16722	7748227	1	25		68	115	209		758	13932	24631	58	12125	7904	11722.2
李沧区	120.43	36.15						57.74	453.53	320.57	0.71			63018							99.1	5827	4629130	2	12		37	57	108		449	3260	8109	34	1922	1242	2009.9
崂山区	120.47	36.1			13.3	806.8	2370.5	44.59	697	374.1	0.54			87257							395.79	1127	2720213	2	10		27	114	153		423	1374	4375	11	109	64	106.9
黄岛区	120.18	35.97			13.6	705.9	2368.5	157.73	3387.72	1771.34	0.52			65009							2128.31	742	6247883	11	40	10	90	443	594		1317	6898	12970	19	721	526	671
城阳区	120.37	36.3						72.05	1079.02	536.87	0.5			66960							583.68	1235	2758130	6	16	3	46	151	222		729	3304	7639	16	208	138	187.5
即墨市	120.45	36.38			13.6	862.3	2403.4	123.83	1413.43	580.87	0.41			57891							1920.9	645	4981556	9	30	2	169	361	571		1034	4896	8710	20	927	660	855.3
胶州市	120.03	36.27			13.5	741.9	2355.1	90.05	1211.38	554.17	0.46			57052							1232.65	731	4877139	7	23	1	74	355	460		975	5096	8220	8	561	412	528.2
平度市	119.95	36.78			13.3	642.1	2296.8	137.89	895.85	333.01	0.37			57422							3175.65	435	4415180	7	45	1	100	405	558		1130	5003	7802	25	414	291	336
莱西市	120.5	36.87			12.5	613.7	2512.4	76.29	620.11	258.73	0.42			56595							1568.22	487	3429782	4	29	3	70	146	252		819	2967	5937	12	165	131	145.4
红岛经济区	120.17	36.26						10.37	107.36	43.85	0.41			60800									194745				4	29	33
保税港区	120.19	35.99							129.35	93.83	0.73			73302									185250
原胶南市	120.05	35.87
高新区	120.32	36.3
青岛西海岸新区	120.22	35.96
																														354	525	171
																														194	38
																														141.41	151288	86.86	96963
																														2265.52	3875002	805.49	1615576
																														1537.37	1855154	892.35	1712539
																														586.74	1868560
																														4531.04	7750004
