# Supplementary material for: Evaluation and analysis on suitability of human settlement environment in Qingdao
Source: PLoS One. 2021 Sep 27;16(9):e0256502. doi: 10.1371/journal.pone.0256502 (PMC8476008; doi:10.1371/journal.pone.0256502)
Supplement: S1 File — (ZIP) [file pone.0256502.s001.zip › Accessories for human settlements calculation/city.txt]

CityNameC	2010	2013	2016	2019	2018
ÊÐÄÏÇø	0.616049	0.487417	0.723197	0.704847	0.665224
»ÆµºÇø	0.580365	0.621534	0.645243	0.60253	0.700453
áÀÉ½Çø	0.503008	0.46496	0.664749	0.543806	0.605893
Àî²×Çø	0.603997	0.468022	0.735084	0.670504	0.642381
³ÇÑôÇø	0.579256	0.486603	0.740538	0.604813	0.660387
¼´Ä«Çø	0.456333	0.515695	0.680189	0.537023	0.609944
½ºÖÝÊÐ	0.56684	0.513517	0.699559	0.599325	0.67777
À³Î÷ÊÐ	0.43795	0.576854	0.642416	0.506731	0.595327
ÊÐ±±Çø	0.610032	0.46811	0.734218	0.704745	0.661958
Æ½¶ÈÊÐ	0.474642	0.559401	0.676092	0.544993	0.637035
