# Supplementary material for: Evaluation and analysis on suitability of human settlement environment in Qingdao
Source: PLoS One. 2021 Sep 27;16(9):e0256502. doi: 10.1371/journal.pone.0256502 (PMC8476008; doi:10.1371/journal.pone.0256502)
Supplement: S1 File — (ZIP) [file pone.0256502.s001.zip › Accessories for human settlements calculation/demo.txt]

var hours = ['2010', '2013', '2016','2019'];
var days = ['市南区', '黄岛区', '崂山区', '李沧区', '城阳区', '即墨区', '胶州市','莱西市', '市北区', '平度市'];

var data = [[0,0,0.616049],[0,1,0.580365],[0,2,0.503008],[0,3,0.603997],[0,4,0.579256],[0,5,0.456333],[0,6,0.56684],[0,7,0.43795],[0,8,0.610032],[0,9,0.474642],[1,0,0.487417],[1,1,0.621534],[1,2,0.46496],[1,3,0.468022],[1,4,0.486603],[1,5,0.515695],[1,6,0.513517],[1,7,0.576854],[1,8,0.46811],[1,9,0.559401]];
option = {
    tooltip: {},
    visualMap: {
        max: 20,
        inRange: {
            color: ['#313695', '#4575b4', '#74add1', '#abd9e9', '#e0f3f8', '#ffffbf', '#fee090', '#fdae61', '#f46d43', '#d73027', '#a50026']
        }
    },
    xAxis3D: {
        type: 'category',
        data: hours
    },
    yAxis3D: {
        type: 'category',
        data: days
    },
    zAxis3D: {
        type: 'value'
    },
    grid3D: {
        boxWidth: 200,
        boxDepth: 80,
        light: {
            main: {
                intensity: 1.2
            },
            ambient: {
                intensity: 0.3
            }
        }
    },
    series: [{
        type: 'bar3D',
        data: data.map(function (item) {
            return {
                value: [item[0], item[1], item[2]]
            }
        }),
        shading: 'color',

        label: {
            show: false,
            textStyle: {
                fontSize: 16,
                borderWidth: 1
            }
        },
        
        itemStyle: {
            opacity: 0.4
        },

        emphasis: {
            label: {
                textStyle: {
                    fontSize: 20,
                    color: '#900'
                }
            },
            itemStyle: {
                color: '#900'
            }
        }
    }]
}


var posList = [
    'left', 'right', 'top', 'bottom',
    'inside',
    'insideTop', 'insideLeft', 'insideRight', 'insideBottom',
    'insideTopLeft', 'insideTopRight', 'insideBottomLeft', 'insideBottomRight'
];

app.configParameters = {
    rotate: {
        min: -90,
        max: 90
    },
    align: {
        options: {
            left: 'left',
            center: 'center',
            right: 'right'
        }
    },
    verticalAlign: {
        options: {
            top: 'top',
            middle: 'middle',
            bottom: 'bottom'
        }
    },
    position: {
        options: echarts.util.reduce(posList, function (map, pos) {
            map[pos] = pos;
            return map;
        }, {})
    },
    distance: {
        min: 0,
        max: 100
    }
};

app.config = {
    rotate: 90,
    align: 'left',
    verticalAlign: 'middle',
    position: 'insideBottom',
    distance: 15,
    onChange: function () {
        var labelOption = {
            normal: {
                rotate: app.config.rotate,
                align: app.config.align,
                verticalAlign: app.config.verticalAlign,
                position: app.config.position,
                distance: app.config.distance
            }
        };
        myChart.setOption({
            series: [{
                label: labelOption
            }, {
                label: labelOption
            }, {
                label: labelOption
            }, {
                label: labelOption
            }]
        });
    }
};


var labelOption = {
    show: true,
    position: app.config.position,
    distance: app.config.distance,
    align: app.config.align,
    verticalAlign: app.config.verticalAlign,
    rotate: app.config.rotate,
    formatter: '{c}  {name|{a}}',
    fontSize: 16,
    rich: {
        name: {
            textBorderColor: '#fff'
        }
    }
};

option = {
    color: ['#76f1a3', '#e8d813','#ef820e','#f81d0c'],
    tooltip: {
        trigger: 'axis',
        axisPointer: {
            type: 'shadow'
        }
    },
    legend: {
        data: ['2010', '2013', '2016', '2019']
    },
    toolbox: {
        show: true,
        orient: 'vertical',
        left: 'right',
        top: 'center',
        feature: {
            mark: {show: true},
            dataView: {show: true, readOnly: false},
            magicType: {show: true, type: ['line', 'bar', 'stack', 'tiled']},
            restore: {show: true},
            saveAsImage: {show: true}
        }
    },
    xAxis: [
        {
            type: 'category',
            axisTick: {show: false},
            data: ['市南区', '黄岛区', '崂山区', '李沧区', '城阳区', '即墨区', '胶州市', '莱西市', '市北区', '平度市']
        }
    ],
    yAxis: [
        {
            type: 'value'
        }
    ],
    series: [
        {
            name: '2010',
            type: 'bar',
            barGap: 0,
            label: labelOption,
            data: [0.616049,0.580365,0.503008,0.603997,0.579256,0.456333,0.56684,0.43795,0.610032,0.474642
]
        },
        {
            name: 'Steppe',
            type: 'bar',
            label: labelOption,
            data: [0.487417,0.621534,0.46496,0.468022,0.486603,0.515695,0.513517,0.576854,0.46811,0.559401
]
        },
        {
            name: 'Desert',
            type: 'bar',
            label: labelOption,
            data: [0.723197,0.645243,0.664749,0.735084,0.740538,0.680189,0.699559,0.642416,0.734218,0.676092
]
        },
        {
            name: 'Wetland',
            type: 'bar',
            label: labelOption,
            data: [0.665224,0.700453,0.605893,0.642381,0.660387,0.609944,0.67777,0.595327,0.661958,0.637035
]
        }
    ]
};
